# Supplementary material for: Giant linear plasmids in Mycobacterium avium harbour a tRNA array unit
Source: DNA Res. 2026 Jan 3;33(1):dsaf039. doi: 10.1093/dnares/dsaf039 (PMC12803027; doi:10.1093/dnares/dsaf039)
Supplement: dsaf039_Supplementary_Data [file dsaf039_supplementary_data.zip]

Archive with 8 entries (8 files):
- Fig S1.docx
- Fig S2.docx
- Fig S3.docx
- Fig S4.docx
- Fig S5.docx
- Table S1.xlsx
- Table S2.xlsx
- Table S3.xlsx
