# Supplementary material for: Giant linear plasmids in Mycobacterium avium harbour a tRNA array unit
Source: DNA Res. 2026 Jan 3;33(1):dsaf039. doi: 10.1093/dnares/dsaf039 (PMC12803027; doi:10.1093/dnares/dsaf039)
Supplement: dsaf039_Supplementary_Data [file dsaf039_supplementary_data.zip › Table S1.xlsx]

## Sheet: Sheet1
Table S1. List of Mycobacterium avium subsp. hominissuis genomes
Accession numbers	Number_of_tRNA_genes_Aragorn	tRNA_array_unit	ESX_P5	Isolation_country	Strain_name	host_classification1	host_classification2	collection_date	fastBAPS_sequence_cluster	sequence_cluster_name
GCA_000499985.1	44	not_detected		Germany	MAH_2721	human	human	2004	3	SC2
GCA_000500005.1	57	not_detected		Germany	MAH_27-1	dust	env	2010	3	SC2
GCA_000504765.1	50	not_detected		USA	10-4219	cervidae	animal	2010	6	SC1_SC3
GCA_000504825.1	42	not_detected		USA	10-5606	Sus scrofa	animal	2010	4	SC4
GCA_000696715.1	61	not_detected		USA	A5	human	human	1985	6	SC1_SC3
GCA_000696735.1	69	TypeB		USA	strain_100	human	human	1983	6	SC1_SC3
GCA_000696755.1	52	not_detected		USA	101	human	human	1983	3	SC2
GCA_000696775.1	56	not_detected		USA	3388	human	human	2005	4	SC4
GCA_000829075.1	59	not_detected		Japan	TH135	human	human	NA	1	EA2
GCA_001583545.1	50	not_detected		Germany	MAH-P-10091-06	human	human	2006	3	SC2
GCA_001609865.1	55	not_detected		Germany	MAH-P-9060-06	human	human	2006	3	SC2
GCA_001609895.1	50	not_detected		Germany	MAHP-10058-06	human	human	2006	3	SC2
GCA_001609905.1	54	not_detected		Germany	MAH-P-8933-06	human	human	2006	4	SC4
GCA_001609925.1	54	not_detected		Germany	MAH-P-10203-06	human	human	2006	3	SC2
GCA_001609945.1	55	not_detected		Germany	MAH-E-3044	water	env	2001	4	SC4
GCA_001609975.1	51	not_detected		Germany	MAH-E-2514	water	env	2001	4	SC4
GCA_001609985.1	55	not_detected		Germany	MAH-P-528-08	human	human	2008	4	SC4
GCA_001610005.1	56	not_detected		Germany	MAH-P-589-08	human	human	2008	3	SC2
GCA_001610035.1	57	not_detected		Germany	MAH-P-772-08	human	human	2008	3	SC2
GCA_001610055.1	73	not_detected		Germany	MAH-P-2014-08	human	human	2008	3	SC2
GCA_001610065.1	55	not_detected		Germany	MAH-P-709-08	human	human	2008	3	SC2
GCA_001610095.1	54	not_detected		Germany	MAH-P-4023-08	human	human	2008	6	SC1_SC3
GCA_001610105.1	53	not_detected		Germany	MAH-P-3449-08	human	human	2008	3	SC2
GCA_001610135.1	54	not_detected		Germany	MAH-P-7673-04	human	human	2004	3	SC2
GCA_001610145.1	51	not_detected		Germany	MAHP-883	human	human	2008	4	SC4
GCA_001610165.1	55	not_detected		Germany	MAH-P-11082-03	human	human	2003	3	SC2
GCA_001610185.1	53	not_detected		Germany	MAH-E-82-7	dust	env	2010	4	SC4
GCA_001610215.1	56	not_detected		Germany	MAH-E-83-1	dust	env	2010	4	SC4
GCA_001610235.1	53	not_detected		Germany	MAH-E-88-1	dust	env	2010	4	SC4
GCA_001610245.1	52	not_detected		Germany	MAH-E-89-1	dust	env	2010	3	SC2
GCA_001610265.1	51	not_detected		Germany	MAHE-22-1	soil	env	2010	3	SC2
GCA_001610285.1	59	not_detected		Germany	MAH-E-57-3	dust	env	2010	3	SC2
GCA_001610315.1	51	not_detected		Germany	MAH-E-61-1t	dust	env	2010	3	SC2
GCA_001610335.1	51	not_detected		Germany	MAH-E-61-1y	dust	env	2010	3	SC2
GCA_001610355.1	50	not_detected		Germany	MAH-E-96-2	soil	env	2010	3	SC2
GCA_001610375.1	53	not_detected		Germany	MAH-E-63-1	dust	env	2010	3	SC2
GCA_001610395.1	55	not_detected		Germany	MAH-E-104-1	soil	env	2010	3	SC2
GCA_001610405.1	54	not_detected		Germany	MAH-E-101-6	dust	env	2010	3	SC2
GCA_001610435.1	54	not_detected		Germany	MAH-P-0913	human	human	2013	6	SC1_SC3
GCA_001610445.1	56	not_detected		Germany	MAH-E-149-3	soil	env	2010	4	SC4
GCA_001610465.1	55	not_detected		Germany	MAH-E-149-7	soil	env	2010	3	SC2
GCA_001610475.1	47	not_detected		Germany	MAHP-04-13	human	human	2013	4	SC4
GCA_001610515.1	57	not_detected		Germany	MAH-E-118	soil	env	2010	4	SC4
GCA_001610525.1	50	not_detected		Germany	MAH-E-108	dust	env	2010	3	SC2
GCA_001610545.1	52	not_detected		Germany	MAH-E-106	soil	env	2010	4	SC4
GCA_001610565.1	55	not_detected		Germany	MAH-E-149-2	soil	env	2010	4	SC4
GCA_001865635.4	55	not_detected		Japan	OCU464	human	human	2007	5	EA1
GCA_001936215.1	57	not_detected		USA	H87	water	env	2013	6	SC1_SC3
GCA_001956335.1	45	not_detected		Germany	E-128	soil	env	2008	4	SC4
GCA_002089135.1	55	not_detected		Japan	DH-2	human	human	NA	3	SC2
GCA_002089155.1	52	not_detected		Japan	DH-5	human	human	NA	5	EA1
GCA_002089175.1	77	TypeD		Japan	DH-6_1	human	human	NA	5	EA1
GCA_002089195.1	54	not_detected		Japan	DH-7	human	human	NA	5	EA1
GCA_002089215.1	48	not_detected		Japan	DH-8-4	human	human	NA	5	EA1
GCA_002089235.1	54	not_detected		Japan	HF-1	human	human	NA	5	EA1
GCA_002089255.1	49	not_detected		Japan	HF-3	human	human	NA	5	EA1
GCA_002089275.1	55	not_detected		Japan	HF-4	human	human	NA	5	EA1
GCA_002089295.1	53	not_detected		Japan	IH-065	human	human	NA	5	EA1
GCA_002089315.1	52	not_detected		Japan	IH-068	human	human	NA	3	SC2
GCA_002089335.1	54	not_detected		Japan	IH-145	human	human	NA	5	EA1
GCA_002089355.1	57	not_detected		Japan	IH-149	human	human	NA	5	EA1
GCA_002089375.1	59	not_detected		Japan	IH-217	human	human	NA	1	EA2
GCA_002089395.1	79	TypeA	pS2b_EccB	Japan	IH-483_1	human	human	NA	1	EA2
GCA_002089415.1	51	not_detected		Japan	IH-532	human	human	NA	5	EA1
GCA_002089435.1	52	not_detected		Japan	IH-550	human	human	NA	5	EA1
GCA_002089455.1	49	not_detected		Japan	IH-560	human	human	NA	5	EA1
GCA_002089475.1	58	not_detected	pS2b_EccB	Japan	IH-660	human	human	NA	5	EA1
GCA_002089495.1	46	not_detected		Japan	IH-687	human	human	NA	5	EA1
GCA_002089515.1	49	not_detected		Japan	IH-788	human	human	NA	5	EA1
GCA_002089535.1	53	not_detected		Japan	IH-799	human	human	NA	5	EA1
GCA_002089555.1	51	not_detected		Japan	IH-801	human	human	NA	1	EA2
GCA_002089575.1	55	not_detected		Japan	IH-945	human	human	NA	5	EA1
GCA_002089595.1	54	not_detected		Japan	Kin-16	human	human	NA	5	EA1
GCA_002089615.1	53	not_detected		Japan	Kin-27	human	human	NA	5	EA1
GCA_002089635.1	53	not_detected		Japan	Kin-28	human	human	NA	5	EA1
GCA_002089655.1	72	TypeA	pS2b_EccB	Japan	MK20-1_1	human	human	NA	5	EA1
GCA_002089675.1	57	not_detected		Japan	MK20-5	human	human	NA	5	EA1
GCA_002089695.1	47	not_detected		Japan	NB-36042	human	human	NA	5	EA1
GCA_002089715.1	47	not_detected		Japan	NN-108	human	human	NA	5	EA1
GCA_002089735.1	59	not_detected	pS2b_EccB	Japan	NN-122	human	human	NA	5	EA1
GCA_002089755.1	56	not_detected		Japan	NN-127	human	human	NA	3	SC2
GCA_002089775.1	55	not_detected		Japan	TR-M-1	human	human	NA	5	EA1
GCA_002089795.1	83	TypeA	pS2b_EccB	Japan	TR-M-2_1	human	human	NA	1	EA2
GCA_002089815.1	55	not_detected		Japan	TR-M-3	human	human	NA	1	EA2
GCA_002089835.1	69	not_detected	pS2b_EccB	Japan	TR-M-4	human	human	NA	1	EA2
GCA_002089855.1	45	not_detected		Japan	TR-M-5	human	human	NA	5	EA1
GCA_002089875.1	55	not_detected		Japan	TR-M-6-4	human	human	NA	5	EA1
GCA_002089895.1	58	not_detected		Japan	Tone-12S	human	human	NA	1	EA2
GCA_002089915.1	82	TypeA	pS2b_EccB	Japan	Tone-13_1	human	human	NA	1	EA2
GCA_002089935.1	57	not_detected		Japan	Tone-15	human	human	NA	5	EA1
GCA_002089955.1	54	not_detected		Japan	Tone-16	human	human	NA	1	EA2
GCA_002089975.1	81	TypeA	pS2b_EccB	Japan	Tone-1_1	human	human	NA	1	EA2
GCA_002089995.1	55	not_detected		Japan	Tone-5	human	human	NA	5	EA1
GCA_002090015.1	49	not_detected		Japan	Tone-6	human	human	NA	5	EA1
GCA_002090035.1	55	not_detected		Japan	Tone-7	human	human	NA	5	EA1
GCA_002201735.1	57	not_detected		Taiwan	11	human	human	NA	6	SC1_SC3
GCA_002300575.1	47	not_detected		Japan	OCU404	human	human	2004	5	EA1
GCA_002304055.1	46	not_detected		Japan	CAM78	human	human	2007	5	EA1
GCA_002304065.2	59	not_detected		Japan	CAM177	human	human	2007	5	EA1
GCA_002304075.1	52	not_detected		Japan	CAM57	human	human	2007	5	EA1
GCA_002304095.1	53	not_detected		Japan	HP17	human	human	2006	1	EA2
GCA_002304125.1	52	not_detected		Japan	OCU556	human	human	2006	4	SC4
GCA_002304145.1	52	not_detected		Japan	OCU491	human	human	2005	4	SC4
GCA_002304155.1	82	TypeA	pS2b_EccB	Japan	OCU466	human	human	2005	5	EA1
GCA_002304195.1	75	TypeA	pS2b_EccB	Japan	OCU462	bath_room	env	2005	1	EA2
GCA_002716905.4	57	not_detected		Japan	HP17	human	human	2012	1	EA2
GCA_002716965.4	58	not_detected		Japan	OCU873s_P7_4s	human	human	2007	1	EA2
GCA_002894345.1	51	not_detected		Germany	MAH-P-3269-08	human	human	2008	4	SC4
GCA_002894715.1	55	not_detected		Germany	MAH-E-14-1	soil	env	2010	4	SC4
GCA_002894725.1	53	not_detected		Germany	MAH-P-1620-04	human	human	2004	3	SC2
GCA_002928215.1	54	not_detected		Germany	MAH-P-3646/08	human	human	2004	3	SC2
GCA_002928225.1	55	not_detected		Germany	MAH-P-9036/04	human	human	2004	5	EA1
GCA_002928255.1	58	not_detected		Germany	MAH-P-4557/08	human	human	2008	4	SC4
GCA_002928265.1	55	not_detected		Germany	MAH-P-9268/06	human	human	2006	3	SC2
GCA_003013375.1	49	not_detected		Germany	MAH-P-2630-08	human	human	2006	3	SC2
GCA_003122745.2	52	not_detected		Taiwan	MAH11	human	human	2010	6	SC1_SC3
GCA_003408535.1	61	not_detected		unknown	MAC109	human	human	NA	4	SC4
GCA_004345205.2	58	not_detected		USA	mc2_2500	human	human	2002	6	SC1_SC3
GCA_005518015.1	58	not_detected		USA	101174	human	human	2016	6	SC1_SC3
GCA_005518035.1	58	not_detected		USA	101034	human	human	2017	6	SC1_SC3
GCA_005518055.1	58	not_detected		USA	101115	human	human	2017	6	SC1_SC3
GCA_009002535.1	56	not_detected		Japan	JP-H-1	equine	animal	2018	6	SC1_SC3
GCA_020054515.1	55	not_detected		Japan	OCU476	swine	animal	2001	3	SC2
GCA_020054535.1	52	not_detected		Japan	OCU475	swine	animal	2001	3	SC2
GCA_020054555.1	56	not_detected		Japan	OCU474	swine	animal	2000	4	SC4
GCA_020054575.1	59	not_detected		Japan	OCU473	swine	animal	2000	3	SC2
GCA_020055095.1	56	not_detected		Japan	OCU467	swine	animal	1999	4	SC4
GCA_020055125.1	52	not_detected		Japan	Toy195	swine	animal	2018	4	SC4
GCA_020055145.1	53	not_detected		Japan	GM21	swine	animal	2015	2	SC5
GCA_020055155.1	54	not_detected		Japan	Toy194	swine	animal	2018	4	SC4
GCA_020055185.1	56	not_detected		Japan	GM32	swine	animal	2015	2	SC5
GCA_020055205.1	48	not_detected		Japan	GM44	swine	animal	2015	4	SC4
GCA_020055225.1	51	not_detected		Japan	GM16	swine	animal	2015	4	SC4
GCA_020055235.1	87	TypeB		Japan	GM17	swine	animal	2015	6	SC1_SC3
GCA_020055245.1	53	not_detected		Japan	GM12	swine	animal	2015	2	SC5
GCA_020055285.1	58	not_detected		Japan	GM10	swine	animal	2015	2	SC5
GCA_020055295.1	52	not_detected		Japan	GM5	swine	animal	2015	4	SC4
GCA_020055325.1	55	not_detected		Japan	OCU485	swine	animal	2004	4	SC4
GCA_020055345.1	57	not_detected		Japan	OCU486	swine	animal	2004	4	SC4
GCA_020055365.1	57	not_detected		Japan	OCU482	swine	animal	2001	4	SC4
GCA_020055375.1	47	not_detected		Japan	OCU481	swine	animal	2001	4	SC4
GCA_020055385.1	55	not_detected		Japan	OCU483	swine	animal	2004	4	SC4
GCA_020055405.1	56	not_detected		Japan	OCU480	swine	animal	2001	4	SC4
GCA_020055445.1	54	not_detected		Japan	OCU484	swine	animal	2004	4	SC4
GCA_020055465.1	83	TypeA	pS2b_EccB	Japan	OCU479	swine	animal	2001	3	SC2
GCA_020055485.1	56	not_detected		Japan	OCU478	swine	animal	2001	4	SC4
GCA_020055495.1	56	not_detected		Japan	OCU477	swine	animal	2001	4	SC4
GCA_020055525.1	55	not_detected		Japan	OCU472	swine	animal	2000	3	SC2
GCA_020055545.1	53	not_detected		Japan	OCU470	swine	animal	1999	3	SC2
GCA_020055565.1	57	not_detected		Japan	OCU471	swine	animal	2000	4	SC4
GCA_020055585.1	54	not_detected		Japan	OCU469	swine	animal	1999	4	SC4
GCA_020055605.1	56	not_detected		Japan	OCU468	swine	animal	1999	3	SC2
GCA_020227555.1	57	not_detected		USA	W9	human	human	NA	5	EA1
GCA_020227575.1	58	not_detected		USA	W14	human	human	NA	6	SC1_SC3
GCA_020275125.1	50	not_detected		USA	W15	human	human	NA	6	SC1_SC3
GCA_020275145.1	52	not_detected		USA	W11	human	human	NA	6	SC1_SC3
GCA_020275605.1	57	not_detected		USA	T62b	Tank Milk	env	NA	5	EA1
GCA_020275625.1	52	not_detected		USA	T84	Tank Milk	env	NA	5	EA1
GCA_020275645.1	53	not_detected		USA	T9	Tank Milk	env	NA	5	EA1
GCA_020275665.1	56	not_detected		USA	T52b	Tank Milk	env	NA	5	EA1
GCA_020275705.1	53	not_detected		USA	T2	Tank Milk	env	NA	6	SC1_SC3
GCA_020275735.1	59	not_detected		USA	W12	human	human	NA	3	SC2
GCA_022097135.1	59	not_detected		unknown	ATCC700898	human	human	NA	3	SC2
GCA_022175585.2	56	not_detected		Japan	OCU889s_P11_4s	human	human	2006	5	EA1
GCA_030509665.1	53	not_detected		USA	FLAC1176	human	human	2019	3	SC2
GCA_030509685.1	55	not_detected		USA	FLAC1172	human	human	2019	6	SC1_SC3
GCA_030509695.1	51	not_detected		USA	FLAC1377	human	human	2019	6	SC1_SC3
GCA_030509745.1	77	TypeC		USA	FLAC1199	human	human	2019	6	SC1_SC3
GCA_030509765.1	92	TypeB		USA	FLAC0813	human	human	2017	6	SC1_SC3
GCA_030509805.1	54	not_detected		USA	FLAC0622	human	human	2015	6	SC1_SC3
GCA_032907425.1	57	not_detected		Germany	Jp1798	pig	animal	2010	4	SC4
GCA_032907445.1	57	not_detected		Germany	Jc1475	cattle	animal	2006	4	SC4
GCA_032907465.1	85	TypeA	pS2b_EccB	unknown	Jd1791	dog	animal	2004	4	SC4
GCA_032907485.1	57	not_detected		Germany	Jo0230	orangutan	animal	2007	4	SC4
GCA_032907505.1	57	not_detected		Germany	Jf0052	feline	animal	2007	4	SC4
GCA_038446055.1	59	not_detected		Japan	OCU855s_P2_4s	human	human	2007	5	EA1
GCA_038446155.1	56	not_detected		Japan	OCU898s_S1_3s	human	human	2009	5	EA1
GCA_038446175.1	59	not_detected		Japan	OCU863_P4-4s	human	human	2007	5	EA1
GCA_038446185.1	58	not_detected		Japan	OCU859_P3-3s	human	human	2007	5	EA1
GCA_041082025.1	59	not_detected		Japan	OCU867s_P5_4s	human	human	2007	5	EA1
GCA_900079425.1	46	not_detected		Belgium	12_067	human	human	NA	4	SC4
GCA_900079485.1	56	not_detected		Belgium	12_062	human	human	NA	3	SC2
GCA_900079545.1	51	not_detected		Belgium	LYM086	porcine	animal	NA	4	SC4
GCA_900079575.1	51	not_detected		Belgium	LYM122	porcine	animal	NA	3	SC2
GCA_964205035.1	57	not_detected		Germany	18MA0850	Tapirus terrestris	animal	2018	4	SC4
GCA_964205045.1	57	not_detected		Germany	18MA0854	Tapirus terrestris	animal	2018	4	SC4
GCA_964205055.1	59	not_detected		Germany	17MA0524	indoor pool	env	2017	4	SC4
GCA_964205065.1	57	not_detected		Germany	17MA0531	human	human	2017	4	SC4
genome_BA018 (added in this study)	79	TypeA	pS2b_EccB	Japan	BA018	bath_room	env	2017	5	EA1
genome_BA059 (added in this study)	82	TypeA	pS2b_EccB	Japan	BA059	bath_room	env	2017	1	EA2
genome_BA705 (added in this study)	83	TypeA	pS2b_EccB	Japan	BA705	bath_room	env	2019	1	EA2
genome_OCU901s_S2_2s (updated in this study)	83	TypeA	pS2b_EccB	Japan	OCU901s_S2_2s	human	human	2007	1	EA2
genome_PPE_S58 (added in this study)	83	TypeA	pS2b_EccB	Japan	PPE_S58	human	human	2011	1	EA2

## Sheet: Sheet2
GCA_000499985	1	fna			Germany	MAH_2721	human	2004	human	3	SC2
GCA_000500005	1	fna			Germany	MAH_27-1	dust	2010	env	3	SC2
GCA_000504765	1	fna			USA	10-4219	cervidae	2010	animal	6	SC3
GCA_000504825	1	fna			USA	10-5606	Sus scrofa	2010	animal	4	SC4
GCA_000696715	1	fna			USA	A5	human	1985	human	6	SC3
GCA_000696735	1	fna	TypeB		USA	strain_100	human	1983	human	6	SC3
GCA_000696755	1	fna			USA	101	human	1983	human	3	SC2
GCA_000696775	1	fna			USA	3388	human	2005	human	4	SC4
GCA_000829075	1	fna			Japan	TH135	human	NA	human	1	EA2
GCA_001583545	1	fna			Germany	MAH-P-10091-06	human	2006	human	3	SC2
GCA_001609865	1	fna			Germany	MAH-P-9060-06	human	2006	human	3	SC2
GCA_001609895	1	fna			Germany	MAHP-10058-06	human	2006	human	3	SC2
GCA_001609905	1	fna			Germany	MAH-P-8933-06	human	2006	human	4	SC4
GCA_001609925	1	fna			Germany	MAH-P-10203-06	human	2006	human	3	SC2
GCA_001609945	1	fna			Germany	MAH-E-3044	water	2001	env	4	SC4
GCA_001609975	1	fna			Germany	MAH-E-2514	water	2001	env	4	SC4
GCA_001609985	1	fna			Germany	MAH-P-528-08	human	2008	human	4	SC4
GCA_001610005	1	fna			Germany	MAH-P-589-08	human	2008	human	3	SC2
GCA_001610035	1	fna			Germany	MAH-P-772-08	human	2008	human	3	SC2
GCA_001610055	1	fna			Germany	MAH-P-2014-08	human	2008	human	3	SC2
GCA_001610065	1	fna			Germany	MAH-P-709-08	human	2008	human	3	SC2
GCA_001610095	1	fna			Germany	MAH-P-4023-08	human	2008	human	6	SC3
GCA_001610105	1	fna			Germany	MAH-P-3449-08	human	2008	human	3	SC2
GCA_001610135	1	fna			Germany	MAH-P-7673-04	human	2004	human	3	SC2
GCA_001610145	1	fna			Germany	MAHP-883	human	2008	human	4	SC4
GCA_001610165	1	fna			Germany	MAH-P-11082-03	human	2003	human	3	SC2
GCA_001610185	1	fna			Germany	MAH-E-82-7	dust	2010	env	4	SC4
GCA_001610215	1	fna			Germany	MAH-E-83-1	dust	2010	env	4	SC4
GCA_001610235	1	fna			Germany	MAH-E-88-1	dust	2010	env	4	SC4
GCA_001610245	1	fna			Germany	MAH-E-89-1	dust	2010	env	3	SC2
GCA_001610265	1	fna			Germany	MAHE-22-1	soil	2010	env	3	SC2
GCA_001610285	1	fna			Germany	MAH-E-57-3	dust	2010	env	3	SC2
GCA_001610315	1	fna			Germany	MAH-E-61-1t	dust	2010	env	3	SC2
GCA_001610335	1	fna			Germany	MAH-E-61-1y	dust	2010	env	3	SC2
GCA_001610355	1	fna			Germany	MAH-E-96-2	soil	2010	env	3	SC2
GCA_001610375	1	fna			Germany	MAH-E-63-1	dust	2010	env	3	SC2
GCA_001610395	1	fna			Germany	MAH-E-104-1	soil	2010	env	3	SC2
GCA_001610405	1	fna			Germany	MAH-E-101-6	dust	2010	env	3	SC2
GCA_001610435	1	fna			Germany	MAH-P-0913	human	2013	human	6	SC3
GCA_001610445	1	fna			Germany	MAH-E-149-3	soil	2010	env	4	SC4
GCA_001610465	1	fna			Germany	MAH-E-149-7	soil	2010	env	3	SC2
GCA_001610475	1	fna			Germany	MAHP-04-13	human	2013	human	4	SC4
GCA_001610515	1	fna			Germany	MAH-E-118	soil	2010	env	4	SC4
GCA_001610525	1	fna			Germany	MAH-E-108	dust	2010	env	3	SC2
GCA_001610545	1	fna			Germany	MAH-E-106	soil	2010	env	4	SC4
GCA_001610565	1	fna			Germany	MAH-E-149-2	soil	2010	env	4	SC4
GCA_001865635	4	fna			Japan	OCU464	human	2007	human	5	EA1
GCA_001936215	1	fna			USA	H87	water	2013	env	6	SC3
GCA_001956335	1	fna			Germany	E-128	soil	2008	env	4	SC4
GCA_002089135	1	fna			Japan	DH-2	human	NA	human	3	SC2
GCA_002089155	1	fna			Japan	DH-5	human	NA	human	5	EA1
GCA_002089175	1	fna	TypeD		Japan	DH-6_1	human	NA	human	5	EA1
GCA_002089195	1	fna			Japan	DH-7	human	NA	human	5	EA1
GCA_002089215	1	fna			Japan	DH-8-4	human	NA	human	5	EA1
GCA_002089235	1	fna			Japan	HF-1	human	NA	human	5	EA1
GCA_002089255	1	fna			Japan	HF-3	human	NA	human	5	EA1
GCA_002089275	1	fna			Japan	HF-4	human	NA	human	5	EA1
GCA_002089295	1	fna			Japan	IH-065	human	NA	human	5	EA1
GCA_002089315	1	fna			Japan	IH-068	human	NA	human	3	SC2
GCA_002089335	1	fna			Japan	IH-145	human	NA	human	5	EA1
GCA_002089355	1	fna			Japan	IH-149	human	NA	human	5	EA1
GCA_002089375	1	fna			Japan	IH-217	human	NA	human	1	EA2
GCA_002089395	1	fna	TypeA	pS2b_EccB	Japan	IH-483_1	human	NA	human	1	EA2
GCA_002089415	1	fna			Japan	IH-532	human	NA	human	5	EA1
GCA_002089435	1	fna			Japan	IH-550	human	NA	human	5	EA1
GCA_002089455	1	fna			Japan	IH-560	human	NA	human	5	EA1
GCA_002089475	1	fna		pS2b_EccB	Japan	IH-660	human	NA	human	5	EA1
GCA_002089495	1	fna			Japan	IH-687	human	NA	human	5	EA1
GCA_002089515	1	fna			Japan	IH-788	human	NA	human	5	EA1
GCA_002089535	1	fna			Japan	IH-799	human	NA	human	5	EA1
GCA_002089555	1	fna			Japan	IH-801	human	NA	human	1	EA2
GCA_002089575	1	fna			Japan	IH-945	human	NA	human	5	EA1
GCA_002089595	1	fna			Japan	Kin-16	human	NA	human	5	EA1
GCA_002089615	1	fna			Japan	Kin-27	human	NA	human	5	EA1
GCA_002089635	1	fna			Japan	Kin-28	human	NA	human	5	EA1
GCA_002089655	1	fna	TypeA	pS2b_EccB	Japan	MK20-1_1	human	NA	human	5	EA1
GCA_002089675	1	fna			Japan	MK20-5	human	NA	human	5	EA1
GCA_002089695	1	fna			Japan	NB-36042	human	NA	human	5	EA1
GCA_002089715	1	fna			Japan	NN-108	human	NA	human	5	EA1
GCA_002089735	1	fna		pS2b_EccB	Japan	NN-122	human	NA	human	5	EA1
GCA_002089755	1	fna			Japan	NN-127	human	NA	human	3	SC2
GCA_002089775	1	fna			Japan	TR-M-1	human	NA	human	5	EA1
GCA_002089795	1	fna	TypeA	pS2b_EccB	Japan	TR-M-2_1	human	NA	human	1	EA2
GCA_002089815	1	fna			Japan	TR-M-3	human	NA	human	1	EA2
GCA_002089835	1	fna		pS2b_EccB	Japan	TR-M-4	human	NA	human	1	EA2
GCA_002089855	1	fna			Japan	TR-M-5	human	NA	human	5	EA1
GCA_002089875	1	fna			Japan	TR-M-6-4	human	NA	human	5	EA1
GCA_002089895	1	fna			Japan	Tone-12S	human	NA	human	1	EA2
GCA_002089915	1	fna	TypeA	pS2b_EccB	Japan	Tone-13_1	human	NA	human	1	EA2
GCA_002089935	1	fna			Japan	Tone-15	human	NA	human	5	EA1
GCA_002089955	1	fna			Japan	Tone-16	human	NA	human	1	EA2
GCA_002089975	1	fna	TypeA	pS2b_EccB	Japan	Tone-1_1	human	NA	human	1	EA2
GCA_002089995	1	fna			Japan	Tone-5	human	NA	human	5	EA1
GCA_002090015	1	fna			Japan	Tone-6	human	NA	human	5	EA1
GCA_002090035	1	fna			Japan	Tone-7	human	NA	human	5	EA1
GCA_002201735	1	fna			Taiwan	11	human	NA	human	6	SC3
GCA_002300575	1	fna			Japan	OCU404	human	2004	human	5	EA1
GCA_002304055	1	fna			Japan	CAM78	human	2007	human	5	EA1
GCA_002304065	2	fna			Japan	CAM177	human	2007	human	5	EA1
GCA_002304075	1	fna			Japan	CAM57	human	2007	human	5	EA1
GCA_002304095	1	fna			Japan	HP17_draft_genome	human	2006	human	1	EA2
GCA_002304125	1	fna			Japan	OCU556	human	2006	human	4	SC4
GCA_002304145	1	fna			Japan	OCU491	human	2005	human	4	SC4
GCA_002304155	1	fna	TypeA	pS2b_EccB	Japan	OCU466	human	2005	human	5	EA1
GCA_002304195	1	fna	TypeA	pS2b_EccB	Japan	OCU462	bath_room	2005	env	1	EA2
GCA_002716905	4	fna			Japan	HP17	human	2012	human	1	EA2
GCA_002716965	4	fna			Japan	OCU873s_P7_4s	human	2007	human	1	EA2
GCA_002894345	1	fna			Germany	MAH-P-3269-08	human	2008	human	4	SC4
GCA_002894715	1	fna			Germany	MAH-E-14-1	soil	2010	env	4	SC4
GCA_002894725	1	fna			Germany	MAH-P-1620-04	human	2004	human	3	SC2
GCA_002928215	1	fna			Germany	MAH-P-3646/08	human	2004	human	3	SC2
GCA_002928225	1	fna			Germany	MAH-P-9036/04	human	2004	human	5	EA1
GCA_002928255	1	fna			Germany	MAH-P-4557/08	human	2008	human	4	SC4
GCA_002928265	1	fna			Germany	MAH-P-9268/06	human	2006	human	3	SC2
GCA_003013375	1	fna			Germany	MAH-P-2630-08	human	2006	human	3	SC2
GCA_003122745	2	fna			Taiwan	MAH11	human	2010	human	6	SC3
GCA_003408535	1	fna			unknown	MAC109	human	NA	human	4	SC4
GCA_004345205	2	fna			USA	mc2_2500	human	2002	human	6	SC3
GCA_005518015	1	fna			USA	101174	human	2016	human	6	SC3
GCA_005518035	1	fna			USA	101034	human	2017	human	6	SC3
GCA_005518055	1	fna			USA	101115	human	2017	human	6	SC3
GCA_009002535	1	fna			Japan	JP-H-1	equine	2018	animal	6	SC3
GCA_020054515	1	fna			Japan	OCU476	swine	2001	animal	3	SC2
GCA_020054535	1	fna			Japan	OCU475	swine	2001	animal	3	SC2
GCA_020054555	1	fna			Japan	OCU474	swine	2000	animal	4	SC4
GCA_020054575	1	fna			Japan	OCU473	swine	2000	animal	3	SC2
GCA_020055095	1	fna			Japan	OCU467	swine	1999	animal	4	SC4
GCA_020055125	1	fna			Japan	Toy195	swine	2018	animal	4	SC4
GCA_020055145	1	fna			Japan	GM21	swine	2015	animal	2	GM
GCA_020055155	1	fna			Japan	Toy194	swine	2018	animal	4	SC4
GCA_020055185	1	fna			Japan	GM32	swine	2015	animal	2	GM
GCA_020055205	1	fna			Japan	GM44	swine	2015	animal	4	SC4
GCA_020055225	1	fna			Japan	GM16	swine	2015	animal	4	SC4
GCA_020055235	1	fna	TypeB		Japan	GM17	swine	2015	animal	6	SC3
GCA_020055245	1	fna			Japan	GM12	swine	2015	animal	2	GM
GCA_020055285	1	fna			Japan	GM10	swine	2015	animal	2	GM
GCA_020055295	1	fna			Japan	GM5	swine	2015	animal	4	SC4
GCA_020055325	1	fna			Japan	OCU485	swine	2004	animal	4	SC4
GCA_020055345	1	fna			Japan	OCU486	swine	2004	animal	4	SC4
GCA_020055365	1	fna			Japan	OCU482	swine	2001	animal	4	SC4
GCA_020055375	1	fna			Japan	OCU481	swine	2001	animal	4	SC4
GCA_020055385	1	fna			Japan	OCU483	swine	2004	animal	4	SC4
GCA_020055405	1	fna			Japan	OCU480	swine	2001	animal	4	SC4
GCA_020055445	1	fna			Japan	OCU484	swine	2004	animal	4	SC4
GCA_020055465	1	fna	TypeA	pS2b_EccB	Japan	OCU479	swine	2001	animal	3	SC2
GCA_020055485	1	fna			Japan	OCU478	swine	2001	animal	4	SC4
GCA_020055495	1	fna			Japan	OCU477	swine	2001	animal	4	SC4
GCA_020055525	1	fna			Japan	OCU472	swine	2000	animal	3	SC2
GCA_020055545	1	fna			Japan	OCU470	swine	1999	animal	3	SC2
GCA_020055565	1	fna			Japan	OCU471	swine	2000	animal	4	SC4
GCA_020055585	1	fna			Japan	OCU469	swine	1999	animal	4	SC4
GCA_020055605	1	fna			Japan	OCU468	swine	1999	animal	3	SC2
GCA_020227555	1	fna			USA	W9	human	NA	human	5	EA1
GCA_020227575	1	fna			USA	W14	human	NA	human	6	SC3
GCA_020275125	1	fna			USA	W15	human	NA	human	6	SC3
GCA_020275145	1	fna			USA	W11	human	NA	human	6	SC3
GCA_020275605	1	fna			USA	T62b	Tank Milk	NA	env	5	EA1
GCA_020275625	1	fna			USA	T84	Tank Milk	NA	env	5	EA1
GCA_020275645	1	fna			USA	T9	Tank Milk	NA	env	5	EA1
GCA_020275665	1	fna			USA	T52b	Tank Milk	NA	env	5	EA1
GCA_020275705	1	fna			USA	T2	Tank Milk	NA	env	6	SC3
GCA_020275735	1	fna			USA	W12	human	NA	human	3	SC2
GCA_022097135	1	fna			unknown	ATCC700898	human	NA	human	3	SC2
GCA_022175585	2	fna			Japan	OCU889s_P11_4s	human	2006	human	5	EA1
GCA_030509665	1	fna			USA	FLAC1176	human	2019	human	3	SC2
GCA_030509685	1	fna			USA	FLAC1172	human	2019	human	6	SC3
GCA_030509695	1	fna			USA	FLAC1377	human	2019	human	6	SC3
GCA_030509745	1	fna	TypeC		USA	FLAC1199	human	2019	human	6	SC3
GCA_030509765	1	fna	TypeB		USA	FLAC0813	human	2017	human	6	SC3
GCA_030509805	1	fna			USA	FLAC0622	human	2015	human	6	SC3
GCA_032907425	1	fna			Germany	Jp1798	pig	2010	animal	4	SC4
GCA_032907445	1	fna			Germany	Jc1475	cattle	2006	animal	4	SC4
GCA_032907465	1	fna	TypeA	pS2b_EccB	unknown	Jd1791	dog	2004	animal	4	SC4
GCA_032907485	1	fna			Germany	Jo0230	orangutan	2007	animal	4	SC4
GCA_032907505	1	fna			Germany	Jf0052	feline	2007	animal	4	SC4
GCA_038446055	1	fna			Japan	OCU855s_P2_4s	human	2007	human	5	EA1
GCA_038446155	1	fna			Japan	OCU898s_S1_3s	human	2009	human	5	EA1
GCA_038446175	1	fna			Japan	OCU863_P4-4s	human	2007	human	5	EA1
GCA_038446185	1	fna			Japan	OCU859_P3-3s	human	2007	human	5	EA1
GCA_041082025	1	fna			Japan	OCU867s_P5_4s	human	2007	human	5	EA1
GCA_900079425	1	fna			Belgium	12_067	human	NA	human	4	SC4
GCA_900079485	1	fna			Belgium	12_062	human	NA	human	3	SC2
GCA_900079545	1	fna			Belgium	LYM086	porcine	NA	animal	4	SC4
GCA_900079575	1	fna			Belgium	LYM122	porcine	NA	animal	3	SC2
GCA_964205035	1	fna			Germany	18MA0850	Tapirus terrestris	2018	animal	4	SC4
GCA_964205045	1	fna			Germany	18MA0854	Tapirus terrestris	2018	animal	4	SC4
GCA_964205055	1	fna			Germany	17MA0524	indoor pool	2017	env	4	SC4
GCA_964205065	1	fna			Germany	17MA0531	human	2017	human	4	SC4
genome_BA018	fna	TypeA	pS2b_EccB	Japan	BA018	bath_room	2017	env	5	EA1
genome_BA059	fna	TypeA	pS2b_EccB	Japan	BA059	bath_room	2017	env	1	EA2
genome_BA705	fna	TypeA	pS2b_EccB	Japan	BA705	bath_room	2019	env	1	EA2
genome_OCU902_S2	fna	TypeA	pS2b_EccB	Japan	OCU902_S2	human	2007	human	1	EA2
genome_PPE_S58	fna	TypeA	pS2b_EccB	Japan	PPE_S58	human	2011	human	1	EA2
tip_label	tRNA_array	ESX_P5	Isolation_country	Strain_name	host_group1	Collection_date	host_group2	fastBAPS_sequence_cluster	subpopulation_name
