# Supplementary material for: Giant linear plasmids in Mycobacterium avium harbour a tRNA array unit
Source: DNA Res. 2026 Jan 3;33(1):dsaf039. doi: 10.1093/dnares/dsaf039 (PMC12803027; doi:10.1093/dnares/dsaf039)
Supplement: dsaf039_Supplementary_Data [file dsaf039_supplementary_data.zip › Table S2.xlsx]

## Sheet: Sheet1
Table S2. Representative gene families conserved across linear plasmids
Gene products and COG names	pBA018a (AP038876) locus_tag	pBA059a (AP038880) locus_tag	pBA705a (AP038886) locus_tag	pPPE_S58 (AP038891) locus_tag	pS2b (AP041819) locus_tag	ESX-P1 locus of pRAW (HG917973) locus_tag
peptidase; TIGR04338 family metallohydrolase	ABA018_51260	ABA059_47930	BA705_49000	PPES58_48280	OCU901_48960	-
helicase; COG1061: SSL2 Superfamily II DNA or RNA helicase	ABA018_51570	ABA059_48290	BA705_49300	PPES58_50050	OCU901_49270	-
peptidase; COG0860: AmiC N-acetylmuramoyl-L-alanine amidase	ABA018_51680	ABA059_48400	BA705_49420	PPES58_50170	OCU901_49380	-
helicase; COG0305: DnaB Replicative DNA helicase	ABA018_52050	ABA059_48790	BA705_49880	PPES58_50600	OCU901_49740	-
ParA; COG1192: ParA-like ATPase involved in chromosome/plasmid partitioning	ABA018_52190	ABA059_48910	BA705_50000	PPES58_50720	OCU901_49860	-
helicase; COG0210: UvrD Superfamily I DNA or RNA helicase	ABA018_52370	ABA059_49090	BA705_50280	PPES58_50970	OCU901_50210	-
T4SS VirB8/TcpC homolog	ABA018_53620	ABA059_50290	BA705_51370	PPES58_52060	OCU901_51280	MMARE11_p00810
T4SS MMARE11_p00820 homolog	ABA018_53630	ABA059_50300	BA705_51380	PPES58_52070	OCU901_51290	MMARE11_p00820
T7SS EccA	ABA018_53640	ABA059_50310	BA705_51390	PPES58_52080	OCU901_51300	MMARE11_p00710
T7SS EccB	ABA018_53650	ABA059_50320	BA705_51400	PPES58_52090	OCU901_51310	MMARE11_p00600
T7SS EccC	ABA018_53670	ABA059_50340	BA705_51420	PPES58_52110	OCU901_51330	MMARE11_p00610
T4SS VirB4 ATPase homolog	ABA018_53750	ABA059_50400	BA705_51480	PPES58_52170	OCU901_51390	MMARE11_p00780
T7SS MinD-like protein homolog; COG0455	ABA018_53770	ABA059_50420	BA705_51500	PPES58_52190	OCU901_51410	MMARE11_p00670
T7SS EccD	ABA018_53790	ABA059_50440	BA705_51520	PPES58_52210	OCU901_51430	MMARE11_p00680
T7SS MycP	ABA018_53800	ABA059_50450	BA705_51560	PPES58_52220	OCU901_51440	MMARE11_p00690
T7SS EccE	ABA018_53810	ABA059_50460	BA705_51570	PPES58_52230	OCU901_51450	MMARE11_p00700
peptidase; COG0791: NlpC_P60 family	ABA018_53890	ABA059_50580	BA705_51690	PPES58_52350	OCU901_51570	-
helicase; COG1112: superfamily I DNA or RNA helicase	ABA018_55020	ABA059_51520	BA705_52610	PPES58_53280	OCU901_52450	-
