# Supplementary material for: Giant linear plasmids in Mycobacterium avium harbour a tRNA array unit
Source: DNA Res. 2026 Jan 3;33(1):dsaf039. doi: 10.1093/dnares/dsaf039 (PMC12803027; doi:10.1093/dnares/dsaf039)
Supplement: dsaf039_Supplementary_Data [file dsaf039_supplementary_data.zip › Table S3.xlsx]

## Sheet: Sheet1
Table S3. List of NTM plasmids.
RefSeq_ID	tRNA_array_unit	Aragorn_tRNA_genes	numbrer_of_gene_families_PIRATE_S80	plasmid_size	topology_in_GenBank_file	host_taxa	plasmid_name	relaxase_DFAST
NC_004963.1	0	0	22	22688	linear	Mycobacterim celatum	pCLP	0
NC_005016.1	0	0	16	12868	circular	Mycobacterium avium	pVT2	1
NC_005916.1	0	0	67	174155	circular	Mycobacterium ulcerans Agy99	pMUM001	0
NC_010394.1	0	0	29	23319	circular	Mycobacterium abscessus	pMAB23	1
NC_010604.1	0	0	29	23317	circular	Mycobacterium sp. JS623	pMM23	1
NC_011355.1	0	0	82	190588	linear	Mycobacterium liflandii 128FXT	pMUM002	0
NC_014811.1	0	0	190	211864	circular	Mycolicibacterium gilvum Spyr1	pMSPYR101	1
NC_014812.1	0	0	24	23681	circular	Mycolicibacterium gilvum Spyr1	pMSPYR102	1
NC_017908.2	0	0	63	56265	circular	Mycobacteroides abscessus subsp. bolletii F1725	BRA100	1
NC_018022_1	0	1	480	615278	circular	Mycolicibacterium chubuense NBB4	pMYCCH.01	1
NC_018023.1	0	0	121	143623	circular	Mycolicibacterium chubuense NBB4	pMYCCH.02	1
NC_019018.1	0	0	89	104530	linear	Mycobacterium marinum DL240490	pMUM003	1
NC_019957.1	0	0	324	394147	circular	Mycobacterium sp. JS623	pMYCSM01	1
NC_019958.1	0	2	241	198589	circular	Mycobacterium sp. JS623	pMYCSM02	0
NC_019959.1	0	0	182	164114	circular	Mycobacterium sp. JS623	pMYCSM03	0
NC_020275.1	0	1	119	122976	circular	Mycobacterium intracellulare subsp. yongonense 05-1390	pMyong1	1
NC_020276.1	0	0	20	18089	circular	Mycobacterium intracellulare subsp. yongonense 05-1390	pMyong2	0
NC_020994.1	0	0	63	56267	linear	Mycobacteroides abscessus subsp. bolletii INCQS 00594	pMAB01	1
NC_021278.1	0	0	159	172814	circular	Mycobacteroides abscessus subsp. bolletii 50594	unnamed1	1
NC_021279.1	0	0	115	97240	circular	Mycobacteroides abscessus subsp. bolletii 50594	unnamed2	1
NC_022654.1	0	1	151	144951	circular	Mycobacterium kansasii	pMK12478	1
NZ_AKIG01000004.1	0	0	25	24702	linear	Mycobacterium sp. H4Y	pMH4Y	1
NZ_AP012556.1	0	1	152	194711	circular	Mycobacterium avium subsp. hominissuis TH135	pMAH135	1
NZ_AP017625.1	0	0	54	166617	circular	Mycobacterium ulcerans subsp. shinshuense	pShTP	0
NZ_AP020327.1	0	2	203	191151	linear	Mycobacterium avium subsp. hominissuis	p1-JPH1	0
NZ_AP020328.1	0	0	28	39206	circular	Mycobacterium avium subsp. hominissuis	p2-JPH1	1
NZ_AP020329.1	0	0	17	13441	circular	Mycobacterium avium subsp. hominissuis	p3-JPH1	1
NZ_AP022566.1	1	28	326	304163	circular	Mycobacterium alvei	pJCM12272	0
NZ_AP022571.1	0	0	181	216341	circular	Mycolicibacterium poriferae	pJCM12603	1
NZ_AP022578.1	0	0	229	266447	circular	Mycolicibacterium aubagnense	pJCM15296	1
NZ_AP022580.1	0	0	21	21984	circular	Mycolicibacterium boenickei	pJCM15653	1
NZ_AP022585.1	0	0	20	17972	circular	Mycobacterium marseillense	pJCM17324	1
NZ_AP022592.1	0	0	285	434050	circular	Mycolicibacterium arabiense	pJCM18538	1
NZ_AP022602.1	0	0	169	211674	linear	Mycobacterium gallinarum	pJCM6399	1
NZ_AP022607.1	0	0	740	864257	linear	Mycobacterium branderi	pJCM12687	1
NZ_AP022611.1	0	0	180	228287	linear	Mycolicibacterium madagascariense	pJCM13574	1
NZ_AP022622.1	0	0	116	119389	linear	Mycobacterium abscessus	pJCM30620_1	1
NZ_AP022623.1	0	0	39	38763	linear	Mycobacterium abscessus	pJCM30620_2	1
NZ_AP023334.1	1	27	300	266554	circular	Mycolicibacterium sp. TY66	pTY66_01	0
NZ_AP023335.1	0	0	31	27227	circular	Mycolicibacterium sp. TY66	pTY66_02	1
NZ_AP023336.1	0	0	32	26205	circular	Mycolicibacterium sp. TY66	pTY66_03	0
NZ_AP023363.1	1	27	302	277627	circular	Mycolicibacterium sp. TY81	pTY81_01	0
NZ_AP023364.1	0	0	27	25107	circular	Mycolicibacterium sp. TY81	pTY81_02	1
NZ_AP023365.1	0	0	26	24171	circular	Mycolicibacterium sp. TY81	pTY81_03	0
NZ_AP024242.1	0	0	23	24567	circular	Mycobacterium intracellulare	pM002	1
NZ_AP024246.1	0	0	23	24567	circular	Mycobacterium intracellulare	pM006	1
NZ_AP024249.1	0	0	23	24567	circular	Mycobacterium intracellulare	pM008	1
NZ_AP024252.1	0	0	25	24702	circular	Mycobacterium paraintracellulare	pM011	1
NZ_AP024256.1	0	0	77	51089	circular	Mycobacterium intracellulare	pM018	0
NZ_AP024261.1	0	0	23	24567	circular	Mycobacterium intracellulare	pM023	1
NZ_AP024263.1	0	0	22	24567	circular	Mycobacterium intracellulare	pM025	1
NZ_AP024267.1	0	0	24	26019	circular	Mycobacterium intracellulare	pMi27	1
NZ_AP025525.1	0	0	300	380354	circular	Mycobacterium sp. 20KCMC460	p20KCMC460_01	1
NZ_AP025526.1	0	0	37	39499	circular	Mycobacterium sp. 20KCMC460	p20KCMC460_02	1
NZ_AP025527.1	0	0	18	22887	circular	Mycobacterium sp. 20KCMC460	p20KCMC460_03	1
NZ_AP025528.1	0	0	27	21472	circular	Mycobacterium sp. 20KCMC460	p20KCMC460_04	1
NZ_AP026368.1	0	0	88	117040	linear	Mycobacterium pseudoshottsii	pMUM005	1
NZ_AP028614.1	1	29	240	202398	linear	Mycobacteroides abscessus subsp. abscessus	pMAB625-1	0
NZ_AP028615.1	0	0	166	142689	linear	Mycobacteroides abscessus subsp. abscessus	pMAB625-2	0
NZ_AP028616.1	0	0	28	24988	circular	Mycobacteroides abscessus subsp. abscessus	pMAB625-3	1
NZ_AP028618.1	1	29	236	201535	linear	Mycobacteroides abscessus subsp. abscessus	pMAB629-1	0
NZ_AP028619.1	0	0	165	142686	linear	Mycobacteroides abscessus subsp. abscessus	pMAB629-2	0
NZ_AP028620.1	0	0	28	24988	circular	Mycobacteroides abscessus subsp. abscessus	pMAB629-3	1
NZ_AP028622.1	1	29	239	202461	linear	Mycobacteroides abscessus subsp. abscessus	pMAB630-1	0
NZ_AP028623.1	0	0	165	142688	linear	Mycobacteroides abscessus subsp. abscessus	pMAB630-2	0
NZ_AP028624.1	0	0	29	24997	circular	Mycobacteroides abscessus subsp. abscessus	pMAB630-3	1
NZ_AP028626.1	1	29	236	202394	linear	Mycobacteroides abscessus subsp. abscessus	pMAB596-1	0
NZ_AP028627.1	0	0	164	142682	linear	Mycobacteroides abscessus subsp. abscessus	pMAB596-2	0
NZ_AP028628.1	0	0	28	24998	circular	Mycobacteroides abscessus subsp. abscessus	pMAB596-3	1
NZ_AP028630.1	1	29	241	202400	linear	Mycobacteroides abscessus subsp. abscessus	pMAB626-1	0
NZ_AP028631.1	0	0	162	140729	linear	Mycobacteroides abscessus subsp. abscessus	pMAB626-2	0
NZ_AP028632.1	0	0	28	24998	circular	Mycobacteroides abscessus subsp. abscessus	pMAB626-3	1
NZ_ATFQ01000044.1	0	0	62	56466	linear	Mycobacteroides abscessus subsp. bolletii CRM-0020	unnamed	1
NZ_BLKX01000002.1	0	0	261	321686	linear	Mycobacterium paragordonae	pJCM18565	1
NZ_CP009405.2	0	0	91	78493	circular	Mycobacterium avium subsp. hominissuis	p78K	0
NZ_CP009406.2	0	0	21	18892	circular	Mycobacterium avium subsp. hominissuis	p18K	1
NZ_CP012886.2	1	26	458	437571	circular	Mycobacterium intracellulare subsp. chimaera	unnamed1	0
NZ_CP012887.2	0	0	27	25131	circular	Mycobacterium intracellulare subsp. chimaera	unnamed2	1
NZ_CP012888.2	0	0	17	14512	circular	Mycobacterium intracellulare subsp. chimaera	unnamed3	1
NZ_CP015268.1	0	0	164	175972	circular	Mycobacterium intracellulare subsp. chimaera	unnamed 1	1
NZ_CP015269.1	0	0	136	154060	circular	Mycobacterium intracellulare subsp. chimaera	unnamed 2	0
NZ_CP015270.1	0	0	27	38049	circular	Mycobacterium intracellulare subsp. chimaera	unnamed 3	1
NZ_CP015271.1	0	0	19	15059	circular	Mycobacterium intracellulare subsp. chimaera	unnamed 4	1
NZ_CP015273.1	0	1	99	97267	circular	Mycobacterium intracellulare subsp. chimaera	unnamed 1	1
NZ_CP015274.1	0	0	31	39889	circular	Mycobacterium intracellulare subsp. chimaera	unnamed 2	1
NZ_CP015275.1	0	0	29	32134	circular	Mycobacterium intracellulare subsp. chimaera	unnamed 3	1
NZ_CP015276.1	0	0	18	21123	circular	Mycobacterium intracellulare subsp. chimaera	unnamed 4	1
NZ_CP015277.1	0	0	17	13458	circular	Mycobacterium intracellulare subsp. chimaera	unnamed 5	1
NZ_CP015279.1	0	0	151	157126	circular	Mycobacterium intracellulare subsp. chimaera	unnamed 1	1
NZ_CP015280.1	0	1	111	110830	circular	Mycobacterium intracellulare subsp. chimaera	unnamed 2	1
NZ_CP015597.1	0	0	260	252568	circular	Mycobacterium adipatum	pMYC1	0
NZ_CP019222.1	0	0	28	32137	circular	Mycobacterium intracellulare subsp. chimaera	pDHQP20152271_3	1
NZ_CP019223.1	0	0	32	39887	circular	Mycobacterium intracellulare subsp. chimaera	pDHQP20152271_2	1
NZ_CP019224.1	0	1	99	97268	circular	Mycobacterium intracellulare subsp. chimaera	pDHQP20152271_1	1
NZ_CP019421.1	0	0	222	192372	linear	Mycobacterium sp. MS1601	unnamed	0
NZ_CP019422.1	0	1	162	190985	linear	Mycobacterium sp. MS1601	unnamed	1
NZ_CP019423.1	0	0	23	19619	linear	Mycobacterium sp. MS1601	unnamed	1
NZ_CP019424.1	0	0	15	13210	linear	Mycobacterium sp. MS1601	unnamed	0
NZ_CP020810.1	0	0	140	155598	circular	Mycobacterium dioxanotrophicus	unnamed1	1
NZ_CP020811.1	0	0	151	152685	circular	Mycobacterium dioxanotrophicus	unnamed2	1
NZ_CP020812.1	0	0	97	106337	linear	Mycobacterium dioxanotrophicus	unnamed3	0
NZ_CP020813.1	0	1	72	69875	linear	Mycobacterium dioxanotrophicus	unnamed4	0
NZ_CP022224.1	0	0	23	33560	circular	Mycobacterium intracellulare subsp. chimaera	unnamed1	1
NZ_CP022225.1	0	0	16	13458	circular	Mycobacterium intracellulare subsp. chimaera	unnamed2	1
NZ_CP023148.1	0	0	18	19605	circular	Mycobacterium marseillense	pFLAC0026	0
NZ_CP023150.1	0	0	26	24702	circular	Mycobacterium intracellulare	pFLAC0181	1
NZ_CP023152.1	0	0	191	247522	circular	Mycobacterium intracellulare subsp. chimaera	pFLAC0070_1	1
NZ_CP023153.1	0	1	97	95687	circular	Mycobacterium intracellulare subsp. chimaera	pFLAC0070_2	1
NZ_CP025547.1	0	0	260	305730	circular	Mycobacterium paragordonae	unnamed1	1
NZ_CP025548.1	0	0	132	144093	circular	Mycobacterium paragordonae	unnamed2	0
NZ_CP025549.1	0	0	32	26922	circular	Mycobacterium paragordonae	unnamed3	1
NZ_CP025550.1	0	0	23	17187	circular	Mycobacterium paragordonae	unnamed4	1
NZ_CP029333.1	0	1	153	147100	circular	Mycobacterium avium subsp. hominissuis	pMAC109a	1
NZ_CP029334.1	0	0	16	16516	circular	Mycobacterium avium subsp. hominissuis	pMAC109b	1
NZ_CP032156.1	0	0	219	221756	circular	Mycobacterium sp. ELW1	pELW1-1	1
NZ_CP034180.1	0	0	14	15203	linear	Mycobacterium abscessus	pMabS_GZ002	1
NZ_CP036221.2	0	0	20	22273	circular	Mycobacterium avium subsp. hominissuis	unnamed1	1
NZ_CP036222.2	0	0	21	18294	circular	Mycobacterium avium subsp. hominissuis	unnamed2	1
NZ_CP038796.1	0	0	12	16966	linear	Mycolicibacterium frederiksbergense	unnamed3	1
NZ_CP038797.1	0	0	330	341437	linear	Mycolicibacterium frederiksbergense	unnamed1	0
NZ_CP038798.1	0	0	215	268343	linear	Mycolicibacterium frederiksbergense	unnamed2	1
NZ_CP040245.1	0	0	33	41578	circular	Mycobacterium avium subsp. hominissuis	pMARIA	1
NZ_CP040246.1	0	0	25	24701	circular	Mycobacterium avium subsp. hominissuis	pFLAC0181_CHOP1	1
NZ_CP040248.1	0	0	25	24608	circular	Mycobacterium avium subsp. hominissuis	pFLAC0181_CHOP101	1
NZ_CP040249.1	0	0	34	41509	circular	Mycobacterium avium subsp. hominissuis	pMARIA	1
NZ_CP040251.1	0	0	23	35197	linear	Mycobacterium avium subsp. hominissuis	unnamed1	1
NZ_CP040252.1	0	0	22	35282	linear	Mycobacterium avium subsp. hominissuis	unnamed2	1
NZ_CP040253.1	0	0	30	40211	circular	Mycobacterium avium subsp. hominissuis	pMARIA	1
NZ_CP040254.1	0	0	28	28349	circular	Mycobacterium avium subsp. hominissuis	pFLAC0181_CHOP101	1
NZ_CP043475.1	0	0	26	43679	circular	Mycolicibacterium grossiae	pGP01	1
NZ_CP045076.1	0	1	106	108496	circular	Mycobacterium kubicae	pNJH03	1
NZ_CP045077.1	0	0	67	68667	circular	Mycobacterium kubicae	pNJH04	0
NZ_CP045078.1	0	0	34	34639	circular	Mycobacterium kubicae	pNJH05	1
NZ_CP045079.1	0	0	26	26209	circular	Mycobacterium kubicae	pNJH06	1
NZ_CP045080.1	0	0	20	20930	circular	Mycobacterium kubicae	pNJH07	1
NZ_CP045082.1	0	1	96	97051	circular	Mycobacterium kubicae	pNJH01	0
NZ_CP045083.1	0	0	18	21117	circular	Mycobacterium kubicae	pNJH02	1
NZ_CP045964.1	0	1	100	97268	circular	Mycobacterium intracellulare subsp. chimaera	pAUSMDU00007395_01	1
NZ_CP045965.1	0	0	32	39887	circular	Mycobacterium intracellulare subsp. chimaera	pAUSMDU00007395_02	1
NZ_CP045966.1	0	0	29	32137	circular	Mycobacterium intracellulare subsp. chimaera	pAUSMDU00007395_03	1
NZ_CP045967.1	0	0	19	21123	circular	Mycobacterium intracellulare subsp. chimaera	pAUSMDU00007395_04	1
NZ_CP045968.1	0	0	17	13458	circular	Mycobacterium intracellulare subsp. chimaera	pAUSMDU00007395_05	1
NZ_CP050977.1	0	0	28	23319	circular	Mycobacterium abscessus	unnamed1	1
NZ_CP059000.1	0	1	128	150076	circular	Mycobacterium avium subsp. hominissuis	pHP17a	1
NZ_CP059001.1	0	0	27	24802	circular	Mycobacterium avium subsp. hominissuis	pHP17b	1
NZ_CP059002.1	0	0	15	15934	circular	Mycobacterium avium subsp. hominissuis	pHP17c	1
NZ_CP059385.1	0	0	20	23312	circular	Mycobacterium avium subsp. hominissuis	pCAM78	1
NZ_CP059893.1	0	0	159	153354	linear	Mycobacterium intracellulare subsp. chimaera	unnamed2	0
NZ_CP059895.1	0	0	110	127041	linear	Mycobacterium intracellulare subsp. chimaera	unnamed1	0
NZ_CP060056.1	0	0	171	158740	circular	Mycobacterium vanbaalenii	unnamed1	0
NZ_CP063321.1	0	0	30	31413	circular	Mycobacteroides abscessus subsp. abscessus	pGD25-1	0
NZ_CP063322.1	0	0	35	27424	circular	Mycobacteroides abscessus subsp. abscessus	pGD25-2	1
NZ_CP063323.1	0	0	27	23599	circular	Mycobacteroides abscessus subsp. abscessus	pGD25-3	1
NZ_CP063325.1	0	0	19	19694	circular	Mycobacteroides abscessus subsp. abscessus	pGD22-1	1
NZ_CP063326.1	0	0	16	18117	circular	Mycobacteroides abscessus subsp. abscessus	pGD22-2	1
NZ_CP063329.1	0	0	20	18605	circular	Mycobacteroides abscessus subsp. abscessus	pGD19	1
NZ_CP065048.1	0	0	29	30582	circular	Mycobacterium kubicae	pJCM_13573_1	1
NZ_CP065049.1	0	0	25	28122	circular	Mycobacterium kubicae	pJCM_13573_2	1
NZ_CP065184.1	0	0	16	18117	circular	Mycobacteroides abscessus subsp. abscessus	pGD100B	1
NZ_CP065264.1	0	0	16	18117	circular	Mycobacteroides abscessus subsp. abscessus	pGD100A	1
NZ_CP065267.1	0	0	29	25000	circular	Mycobacteroides abscessus subsp. abscessus	pGD69B-1	1
NZ_CP065268.1	0	0	17	18611	circular	Mycobacteroides abscessus subsp. abscessus	pGD69B-2	1
NZ_CP065270.1	0	0	29	25000	circular	Mycobacteroides abscessus subsp. abscessus	pGD69A-1	1
NZ_CP065271.1	0	0	17	18611	circular	Mycobacteroides abscessus subsp. abscessus	pGD69A-2	1
NZ_CP065277.1	0	0	30	31413	circular	Mycobacteroides abscessus subsp. abscessus	pGD54	0
NZ_CP065281.1	0	0	29	24993	circular	Mycobacteroides abscessus subsp. abscessus	pGD42-1	1
NZ_CP065285.1	0	0	124	112633	circular	Mycobacteroides abscessus subsp. abscessus	pGD21-1	1
NZ_CP065286.1	0	0	177	155609	linear	Mycobacteroides abscessus subsp. abscessus	pGD21-2	0
NZ_CP070974.1	0	0	175	216348	circular	Mycobacterium gordonae	p1	1
NZ_CP076857.1	0	1	325	396301	circular	Mycobacterium avium subsp. hominissuis	pP7a	1
NZ_CP076858.1	0	0	16	15936	circular	Mycobacterium avium subsp. hominissuis	pP7b	1
NZ_CP079864.1	0	0	75	49197	circular	Mycobacterium sp. SMC-2	pSMC-2_1	0
NZ_CP079866.1	0	0	28	29783	circular	Mycobacterium sp. SMC-4	pSMC-8_1	1
NZ_CP079867.1	0	0	108	114395	circular	Mycobacterium sp. SMC-4	pSMC-8_2	1
NZ_CP079868.1	0	0	89	128387	circular	Mycobacterium sp. SMC-4	pSMC-8_3	0
NZ_CP079870.1	0	0	126	134412	circular	Mycobacterium sp. SMC-4	pSMC-4_1	1
NZ_CP079871.1	0	0	67	70493	linear	Mycobacterium sp. SMC-4	pSMC-4_3	0
NZ_CP079872.1	0	0	50	70118	linear	Mycobacterium sp. SMC-4	pSMC-4_4	0
NZ_CP079873.1	0	0	34	25902	circular	Mycobacterium sp. SMC-4	pSMC-4_2	1
NZ_CP079874.1	0	0	15	18351	linear	Mycobacterium sp. SMC-4	pSMC-4_5	0
NZ_CP079875.1	0	0	10	12372	linear	Mycobacterium sp. SMC-4	pSMC-4_6	0
NZ_CP079876.1	0	0	11	12112	linear	Mycobacterium sp. SMC-4	pSMC-4_7	0
NZ_CP080334.1	0	0	29	29753	circular	Mycobacterium pallens	unnamed1	1
NZ_CP080335.1	0	0	29	28250	circular	Mycobacterium pallens	unnamed2	1
NZ_CP081005.1	0	0	182	191242	circular	Mycobacterium sp. IDR2000157661	p20-157661	1
NZ_CP081674.1	0	1	142	148235	circular	Mycolicibacterium farcinogenes	unnamed1	1
NZ_CP081675.1	0	0	90	91789	circular	Mycolicibacterium farcinogenes	unnamed2	1
NZ_CP081676.1	0	0	22	23282	circular	Mycolicibacterium farcinogenes	unnamed3	1
NZ_CP083742.1	0	0	75	102676	linear	Mycobacterium ulcerans	unnamed1	0
NZ_CP083743.1	0	2	87	132801	linear	Mycobacterium ulcerans	unnamed2	0
NZ_CP083994.1	0	1	129	135218	circular	Mycobacterium avium subsp. hominissuis	pP2-4a	1
NZ_CP083995.1	0	0	15	15834	circular	Mycobacterium avium subsp. hominissuis	pP2-4b	1
NZ_CP083997.1	0	0	21	18294	circular	Mycobacterium avium subsp. hominissuis	pP5-4a	1
NZ_CP083999.1	0	0	17	16180	circular	Mycobacterium avium subsp. hominissuis	pS1-3a	0
NZ_CP084365.1	0	0	121	136707	linear	Mycobacterium kansasii	unnamed1	0
NZ_CP084366.1	0	1	106	121360	circular	Mycobacterium kansasii	unnamed2	1
NZ_CP084587.1	1	28	431	322178	circular	Mycobacterium intracellulare subsp. chimaera	unnamed1	0
NZ_CP084588.1	0	1	98	95688	circular	Mycobacterium intracellulare subsp. chimaera	unnamed2	1
NZ_CP084589.1	0	0	17	26921	circular	Mycobacterium intracellulare subsp. chimaera	unnamed3	1
NZ_CP084590.1	0	0	19	21123	circular	Mycobacterium intracellulare subsp. chimaera	unnamed4	1
NZ_CP084591.1	0	0	18	15917	circular	Mycobacterium intracellulare subsp. chimaera	unnamed5	1
NZ_CP084593.1	0	1	99	97267	circular	Mycobacterium intracellulare subsp. chimaera	unnamed1	1
NZ_CP084594.1	0	0	32	39887	circular	Mycobacterium intracellulare subsp. chimaera	unnamed2	1
NZ_CP084595.1	0	0	28	32137	circular	Mycobacterium intracellulare subsp. chimaera	unnamed3	1
NZ_CP084596.1	0	0	19	21123	circular	Mycobacterium intracellulare subsp. chimaera	unnamed4	1
NZ_CP084597.1	0	0	17	13457	circular	Mycobacterium intracellulare subsp. chimaera	unnamed5	1
NZ_CP085195.1	0	1	120	112641	circular	Mycobacterium avium subsp. hominissuis	pP4-4a	1
NZ_CP085196.1	0	0	20	18294	circular	Mycobacterium avium subsp. hominissuis	pP4-4b	1
NZ_CP085201.1	0	0	45	161798	circular	Mycobacterium ulcerans	pMUM004	0
NZ_CP085281.1	0	0	228	215734	circular	Mycobacterium avium subsp. hominissuis	pP3-3a	0
NZ_CP085920.1	0	0	28	23319	circular	Mycobacteroides abscessus subsp. abscessus	unnamed	1
NZ_CP085946.1	0	0	23	24567	circular	Mycobacterium intracellulare	unnamed	1
NZ_CP089217.1	0	1	20	18376	circular	Mycobacterium kansasii	unnamed	0
NZ_CP089219.1	0	1	20	18376	circular	Mycobacterium kansasii	unnamed	0
NZ_CP089232.1	0	1	151	144951	circular	Mycobacterium kansasii	unnamed	1
NZ_CP092363.2	0	0	176	199256	circular	Mycobacterium crocinum	unnamed	1
NZ_CP092366.2	0	0	18	14660	circular	Mycobacterium parakoreense	unnamed	1
NZ_CP092424.2	0	0	175	224738	circular	Mycobacterium lentiflavum	unnamed1	1
NZ_CP092425.2	0	0	19	21117	circular	Mycobacterium lentiflavum	unnamed2	1
NZ_CP092426.2	0	0	19	15922	circular	Mycobacterium lentiflavum	unnamed3	1
NZ_CP092428.2	0	0	237	264010	circular	Mycolicibacterium rufum	unnamed	1
NZ_CP092982.1	0	1	91	115362	circular	Mycobacterium marinum	unnamed	1
NZ_CP097321.1	0	3	262	282730	linear	Candidatus Mycobacterium methanotrophicum	unnamed	0
NZ_CP103312.1	0	0	43	74602	circular	Mycobacterium ulcerans	unnamed1	0
NZ_CP103313.1	0	0	87	92928	circular	Mycolicibacterium rufum	unnamed2	0
NZ_CP103314.1	0	0	22	18460	circular	Mycobacterium crocinum	unnamed2	1
NZ_CP113530.1	0	0	99	113269	circular	Mycobacterium sp. Aquia_216	unnamed	1
NZ_CP118918.1	0	0	123	137526	circular	Mycobacteroides chelonae	pMchErm55	1
NZ_CP122995.1	0	0	162	168657	circular	Mycolicibacterium aubagnense	unnamed1	1
NZ_CP122996.1	0	0	176	181565	linear	Mycolicibacterium aubagnense	unnamed4	0
NZ_CP122997.1	0	0	127	99865	linear	Mycolicibacterium aubagnense	unnamed5	0
NZ_CP122998.1	0	0	26	23691	circular	Mycolicibacterium aubagnense	unnamed2	1
NZ_CP122999.1	0	0	17	16144	circular	Mycolicibacterium aubagnense	unnamed3	1
NZ_CP125779.1	0	0	32	24462	circular	Mycobacteroides abscessus subsp. abscessus	unnamed	1
NZ_CP126902.1	0	0	200	183415	circular	Mycobacterium vanbaalenii	unnamed1	0
NZ_CP126903.1	0	0	291	352975	circular	Mycobacterium vanbaalenii	unnamed2	1
NZ_CP129324.1	0	1	103	127576	circular	Mycobacterium marinum	pMMRN	1
NZ_CP142114.1	0	0	29	23319	circular	Mycobacterium abscessus	unnamed	1
NZ_CP142116.1	0	0	29	23319	circular	Mycobacterium abscessus	unnamed	1
NZ_CP142118.1	0	0	29	23319	circular	Mycobacterium abscessus	unnamed	1
NZ_CP142120.1	0	0	29	23319	circular	Mycobacterium abscessus	unnamed	1
NZ_CP142712.1	0	3	149	179926	linear	Mycobacterium intracellulare	unnamed	0
NZ_CP155056.1	0	0	89	126839	circular	Mycobacterium pseudoshottsii	unnamed	1
NZ_CP155797.1	0	0	28	28753	circular	Mycobacterium sp. DL	unnamed	1
NZ_CP157316.1	0	0	387	420305	circular	Mycobacterium europaeum	p1_050079	1
NZ_CP157317.1	0	0	25	22989	circular	Mycobacterium europaeum	p2_050079	1
NZ_CP157318.1	0	0	19	20563	circular	Mycobacterium europaeum	p3_050079	1
NZ_CP162918.1	0	0	23	24567	circular	Mycobacterium intracellulare	p2-69	1
NZ_CP167795.1	0	0	113	92821	circular	Mycobacterium abscessus	pGD276A_RMM3-1	1
NZ_CP167796.1	0	0	48	41369	circular	Mycobacterium abscessus	pGD276A_RMM3-2	0
NZ_CP167798.1	0	0	113	92821	circular	Mycobacterium abscessus	pGD276A_RMB09_3-1	1
NZ_CP167799.1	0	0	48	41369	circular	Mycobacterium abscessus	pGD276A_RMB09_3-2	0
NZ_CP167801.1	0	0	113	92821	circular	Mycobacterium abscessus	pGD276A_RMB09_1-1	1
NZ_CP167802.1	0	0	48	41369	circular	Mycobacterium abscessus	pGD276A_RMB09_1-2	0
NZ_CP167804.1	0	0	113	92821	circular	Mycobacterium abscessus	pGD276B-1	1
NZ_CP167805.1	0	0	48	41369	circular	Mycobacterium abscessus	pGD276B-2	0
NZ_CP167807.1	0	0	113	92821	circular	Mycobacterium abscessus	pGD276A-1	1
NZ_CP167808.1	0	0	48	41369	circular	Mycobacterium abscessus	pGD276A-2	0
NZ_CP167810.1	0	0	114	92821	circular	Mycobacterium abscessus	pGD272-1	1
NZ_CP167811.1	0	0	27	18391	circular	Mycobacterium abscessus	pGD272-2	0
NZ_CP174281.1	0	0	25	22990	circular	Mycobacterium sp. M23085	unnamed1	1
NZ_CP174282.1	0	0	3	20953	circular	Mycobacterium sp. M23085	unnamed2	0
NZ_HG917973.1	0	1	92	114229	circular	Mycobacterium marinum E11	pRAW	1
NZ_JAAILH010000123.1	0	0	32	32002	linear	Mycobacterium avium	unnamed1	1
NZ_JAAILH010000124.1	0	0	37	28260	linear	Mycobacterium avium	unnamed1	0
NZ_JAAILH010000125.1	0	0	26	24829	linear	Mycobacterium avium	unnamed2	1
NZ_JAAILH010000126.1	0	1	14	20136	linear	Mycobacterium avium	unnamed1	0
NZ_JAAILH010000127.1	0	0	21	20076	linear	Mycobacterium avium	unnamed1	0
NZ_JAAILH010000128.1	0	0	14	14921	linear	Mycobacterium avium	unnamed3	1
NZ_JAAILH010000129.1	0	0	10	10658	linear	Mycobacterium avium	unnamed1	0
NZ_JAAILH010000130.1	0	0	11	10495	linear	Mycobacterium avium	unnamed1	0
NZ_JAHKNE020000003.1	0	1	177	167029	linear	Mycobacterium intracellulare	unnamed1	0
NZ_JAHKNE020000004.1	0	0	35	41484	circular	Mycobacterium intracellulare	unnamed2	1
NZ_JAHKNE020000005.1	0	0	42	38658	circular	Mycobacterium intracellulare	unnamed3	1
NZ_JAHKNE020000006.1	0	0	18	21117	circular	Mycobacterium intracellulare	unnamed4	1
NZ_JBLXXK010000004.1	0	0	177	191510	circular	Mycobacterium sp. smrl_JER01	unnamed1	1
NZ_JBLXXK010000005.1	0	0	99	109349	circular	Mycobacterium sp. smrl_JER01	unnamed2	1
NZ_JF699753.1	0	0	20	18089	linear	Mycobacterium sp. MOTT-90	pM90	0
NZ_KR997898.1	0	0	96	116415	circular	Mycobacterium avium subsp. hominissuis	pMA100	1
NZ_KY349138.1	0	0	161	160489	circular	Mycolicibacterium sp. CBMA 213	pCBMA213_2	1
NZ_LT703506.1	1	28	435	324321	linear	Mycobacterium intracellulare subsp. chimaera	unnamed2	0
NZ_LT703507.1	0	1	100	97266	linear	Mycobacterium intracellulare subsp. chimaera	unnamed3	1
NZ_LT703508.1	0	0	18	21123	linear	Mycobacterium intracellulare subsp. chimaera	unnamed4	1
NZ_LT703509.1	0	0	31	39887	linear	Mycobacterium intracellulare subsp. chimaera	unnamed5	1
NZ_LT703510.1	0	0	28	32127	linear	Mycobacterium intracellulare subsp. chimaera	unnamed	1
NZ_MDUB01000307.1	0	0	31	27752	linear	Mycobacterium ulcerans	pMUM001	0
NZ_MF600313.1	1	32	300	274124	circular	Mycolicibacterium sp. CBMA 213	pCBMA213_1	0
NZ_MN587875.1	0	0	26	21616	circular	Mycolicibacterium sp. strain CBMA213	pCBMA213_3	0
NZ_NPKR01000012.1	0	1	205	215069	linear	Mycolicibacterium sp. P1-18	pMYP1-18.1	1
NZ_NPKR01000020.1	0	0	30	28968	linear	Mycolicibacterium sp. P1-18	pMYP1-18.2	1
NZ_OY726396.1	0	0	26	23059	circular	Mycobacterium wendilense	pMu0050	1
NZ_OY970457.1	0	1	252	472572	linear	Mycobacterium riyadhense	Mriy_45176_p1	1
NZ_OZ123584.1	0	0	45	51700	linear	Mycobacterium avium subsp. hominissuis	pMA01	1
NZ_OZ123585.1	0	0	23	20233	linear	Mycobacterium avium subsp. hominissuis	pMA02	1
NZ_OZ123587.1	0	0	44	46253	linear	Mycobacterium avium subsp. hominissuis	pMA01	1
NZ_OZ123588.1	0	0	23	20233	linear	Mycobacterium avium subsp. hominissuis	pMA02	1
pBA018a	1	26	377	366138	circular	Mycobacterium avium subsp. hominissuis	pBA018a	0
pBA018b	0	0	84	82401	circular	Mycobacterium avium subsp. hominissuis	pBA018b	1
pBA018c	0	0	20	21577	circular	Mycobacterium avium subsp. hominissuis	pBA018c	1
pBA059a	1	27	382	344653	linear	Mycobacterium avium subsp. hominissuis	pBA059a	0
pBA059b	0	1	151	195724	circular	Mycobacterium avium subsp. hominissuis	pBA059b	1
pBA059c	0	0	97	101695	circular	Mycobacterium avium subsp. hominissuis	pBA059c	1
pBA059d	0	0	84	82370	circular	Mycobacterium avium subsp. hominissuis	pBA059d	1
pBA059e	0	0	15	15433	circular	Mycobacterium avium subsp. hominissuis	pBA059e	1
pBA705a	1	27	341	308290	linear	Mycobacterium avium subsp. hominissuis	pBA705a	0
pBA705b	0	1	157	200636	circular	Mycobacterium avium subsp. hominissuis	pBA705b	1
pBA705c	0	0	96	87655	circular	Mycobacterium avium subsp. hominissuis	pBA705c	1
pBA705d	0	0	16	12893	circular	Mycobacterium avium subsp. hominissuis	pBA705d	1
pPPE_S58a	1	27	460	456679	linear	Mycobacterium avium subsp. hominissuis	pPPE_S58a	0
pPPE_S58b	0	1	155	199950	circular	Mycobacterium avium subsp. hominissuis	pPPE_S58b	1
pPPE_S58c	0	0	15	12893	circular	Mycobacterium avium subsp. hominissuis	pPPE_S58c	1
pS2a	0	1	150	194253	circular	Mycobacterium avium subsp. hominissuis	pS2a	1
pS2b	1	27	391	348162	linear	Mycobacterium avium subsp. hominissuis	pS2b	0
pS2c	0	0	16	12893	circular	Mycobacterium avium subsp. hominissuis	pS2c	1

## Sheet: Sheet2
grep_NC_004963.1.relaxase.gff	0
grep_NC_005016.1.relaxase.gff	1918
grep_NC_005916.1.relaxase.gff	0
grep_NC_010394.1.relaxase.gff	2068
grep_NC_010604.1.relaxase.gff	2064
grep_NC_011355.1.relaxase.gff	0
grep_NC_014811.1.relaxase.gff	1908
grep_NC_014812.1.relaxase.gff	1897
grep_NC_017908.2.relaxase.gff	1121
grep_NC_018022.1.relaxase.gff	8991
grep_NC_018023.1.relaxase.gff	2995
grep_NC_019018.1.relaxase.gff	2576
grep_NC_019957.1.relaxase.gff	1896
grep_NC_019958.1.relaxase.gff	0
grep_NC_019959.1.relaxase.gff	0
grep_NC_020275.1.relaxase.gff	2991
grep_NC_020276.1.relaxase.gff	0
grep_NC_020994.1.relaxase.gff	1121
grep_NC_021278.1.relaxase.gff	1929
grep_NC_021279.1.relaxase.gff	1924
grep_NC_022654.1.relaxase.gff	2992
grep_NZ_AKIG01000004.1.relaxase.gff	1899
grep_NZ_AP012556.1.relaxase.gff	2994
grep_NZ_AP017625.1.relaxase.gff	0
grep_NZ_AP020327.1.relaxase.gff	0
grep_NZ_AP020328.1.relaxase.gff	1884
grep_NZ_AP020329.1.relaxase.gff	1920
grep_NZ_AP022566.1.relaxase.gff	0
grep_NZ_AP022571.1.relaxase.gff	5086
grep_NZ_AP022578.1.relaxase.gff	2987
grep_NZ_AP022580.1.relaxase.gff	2810
grep_NZ_AP022585.1.relaxase.gff	1896
grep_NZ_AP022592.1.relaxase.gff	2999
grep_NZ_AP022602.1.relaxase.gff	2988
grep_NZ_AP022607.1.relaxase.gff	1902
grep_NZ_AP022611.1.relaxase.gff	3002
grep_NZ_AP022622.1.relaxase.gff	1901
grep_NZ_AP022623.1.relaxase.gff	1920
grep_NZ_AP023334.1.relaxase.gff	0
grep_NZ_AP023335.1.relaxase.gff	1893
grep_NZ_AP023336.1.relaxase.gff	0
grep_NZ_AP023363.1.relaxase.gff	0
grep_NZ_AP023364.1.relaxase.gff	1889
grep_NZ_AP023365.1.relaxase.gff	0
grep_NZ_AP024242.1.relaxase.gff	3013
grep_NZ_AP024246.1.relaxase.gff	3013
grep_NZ_AP024249.1.relaxase.gff	3013
grep_NZ_AP024252.1.relaxase.gff	1899
grep_NZ_AP024256.1.relaxase.gff	0
grep_NZ_AP024261.1.relaxase.gff	1071
grep_NZ_AP024263.1.relaxase.gff	3009
grep_NZ_AP024267.1.relaxase.gff	3009
grep_NZ_AP025525.1.relaxase.gff	5877
grep_NZ_AP025526.1.relaxase.gff	1909
grep_NZ_AP025527.1.relaxase.gff	1871
grep_NZ_AP025528.1.relaxase.gff	735
grep_NZ_AP026368.1.relaxase.gff	3396
grep_NZ_AP028614.1.relaxase.gff	0
grep_NZ_AP028615.1.relaxase.gff	0
grep_NZ_AP028616.1.relaxase.gff	1951
grep_NZ_AP028618.1.relaxase.gff	0
grep_NZ_AP028619.1.relaxase.gff	0
grep_NZ_AP028620.1.relaxase.gff	1947
grep_NZ_AP028622.1.relaxase.gff	0
grep_NZ_AP028623.1.relaxase.gff	0
grep_NZ_AP028624.1.relaxase.gff	1947
grep_NZ_AP028626.1.relaxase.gff	0
grep_NZ_AP028627.1.relaxase.gff	0
grep_NZ_AP028628.1.relaxase.gff	1947
grep_NZ_AP028630.1.relaxase.gff	0
grep_NZ_AP028631.1.relaxase.gff	0
grep_NZ_AP028632.1.relaxase.gff	1951
grep_NZ_ATFQ01000044.1.relaxase.gff	1119
grep_NZ_BLKX01000002.1.relaxase.gff	2997
grep_NZ_CP009405.2.relaxase.gff	0
grep_NZ_CP009406.2.relaxase.gff	1905
grep_NZ_CP012886.2.relaxase.gff	0
grep_NZ_CP012887.2.relaxase.gff	1903
grep_NZ_CP012888.2.relaxase.gff	1918
grep_NZ_CP015268.1.relaxase.gff	2997
grep_NZ_CP015269.1.relaxase.gff	0
grep_NZ_CP015270.1.relaxase.gff	1887
grep_NZ_CP015271.1.relaxase.gff	1821
grep_NZ_CP015273.1.relaxase.gff	2988
grep_NZ_CP015274.1.relaxase.gff	1901
grep_NZ_CP015275.1.relaxase.gff	1933
grep_NZ_CP015276.1.relaxase.gff	1901
grep_NZ_CP015277.1.relaxase.gff	1918
grep_NZ_CP015279.1.relaxase.gff	2997
grep_NZ_CP015280.1.relaxase.gff	2988
grep_NZ_CP015597.1.relaxase.gff	0
grep_NZ_CP019222.1.relaxase.gff	1929
grep_NZ_CP019223.1.relaxase.gff	1901
grep_NZ_CP019224.1.relaxase.gff	2990
grep_NZ_CP019421.1.relaxase.gff	0
grep_NZ_CP019422.1.relaxase.gff	923
grep_NZ_CP019423.1.relaxase.gff	1065
grep_NZ_CP019424.1.relaxase.gff	0
grep_NZ_CP020810.1.relaxase.gff	3006
grep_NZ_CP020811.1.relaxase.gff	1954
grep_NZ_CP020812.1.relaxase.gff	0
grep_NZ_CP020813.1.relaxase.gff	0
grep_NZ_CP022224.1.relaxase.gff	1884
grep_NZ_CP022225.1.relaxase.gff	1070
grep_NZ_CP023148.1.relaxase.gff	0
grep_NZ_CP023150.1.relaxase.gff	1899
grep_NZ_CP023152.1.relaxase.gff	3030
grep_NZ_CP023153.1.relaxase.gff	2988
grep_NZ_CP025547.1.relaxase.gff	2993
grep_NZ_CP025548.1.relaxase.gff	0
grep_NZ_CP025549.1.relaxase.gff	1906
grep_NZ_CP025550.1.relaxase.gff	735
grep_NZ_CP029333.1.relaxase.gff	2988
grep_NZ_CP029334.1.relaxase.gff	2165
grep_NZ_CP032156.1.relaxase.gff	1904
grep_NZ_CP034180.1.relaxase.gff	2068
grep_NZ_CP036221.2.relaxase.gff	2189
grep_NZ_CP036222.2.relaxase.gff	1904
grep_NZ_CP038796.1.relaxase.gff	2153
grep_NZ_CP038797.1.relaxase.gff	0
grep_NZ_CP038798.1.relaxase.gff	3036
grep_NZ_CP040245.1.relaxase.gff	1877
grep_NZ_CP040246.1.relaxase.gff	1898
grep_NZ_CP040248.1.relaxase.gff	2288
grep_NZ_CP040249.1.relaxase.gff	1875
grep_NZ_CP040251.1.relaxase.gff	2636
grep_NZ_CP040252.1.relaxase.gff	7382
grep_NZ_CP040253.1.relaxase.gff	1879
grep_NZ_CP040254.1.relaxase.gff	1895
grep_NZ_CP043475.1.relaxase.gff	5368
grep_NZ_CP045076.1.relaxase.gff	2988
grep_NZ_CP045077.1.relaxase.gff	0
grep_NZ_CP045078.1.relaxase.gff	2500
grep_NZ_CP045079.1.relaxase.gff	2136
grep_NZ_CP045080.1.relaxase.gff	2190
grep_NZ_CP045082.1.relaxase.gff	0
grep_NZ_CP045083.1.relaxase.gff	1063
grep_NZ_CP045964.1.relaxase.gff	2988
grep_NZ_CP045965.1.relaxase.gff	1897
grep_NZ_CP045966.1.relaxase.gff	1930
grep_NZ_CP045967.1.relaxase.gff	1897
grep_NZ_CP045968.1.relaxase.gff	1918
grep_NZ_CP050977.1.relaxase.gff	2068
grep_NZ_CP059000.1.relaxase.gff	2990
grep_NZ_CP059001.1.relaxase.gff	1895
grep_NZ_CP059002.1.relaxase.gff	2146
grep_NZ_CP059385.1.relaxase.gff	2141
grep_NZ_CP059893.1.relaxase.gff	0
grep_NZ_CP059895.1.relaxase.gff	0
grep_NZ_CP060056.1.relaxase.gff	0
grep_NZ_CP063321.1.relaxase.gff	0
grep_NZ_CP063322.1.relaxase.gff	2065
grep_NZ_CP063323.1.relaxase.gff	1913
grep_NZ_CP063325.1.relaxase.gff	2165
grep_NZ_CP063326.1.relaxase.gff	2959
grep_NZ_CP063329.1.relaxase.gff	2830
grep_NZ_CP065048.1.relaxase.gff	3013
grep_NZ_CP065049.1.relaxase.gff	1899
grep_NZ_CP065184.1.relaxase.gff	2959
grep_NZ_CP065264.1.relaxase.gff	2959
grep_NZ_CP065267.1.relaxase.gff	1947
grep_NZ_CP065268.1.relaxase.gff	2960
grep_NZ_CP065270.1.relaxase.gff	1947
grep_NZ_CP065271.1.relaxase.gff	2960
grep_NZ_CP065277.1.relaxase.gff	0
grep_NZ_CP065281.1.relaxase.gff	1947
grep_NZ_CP065285.1.relaxase.gff	3118
grep_NZ_CP065286.1.relaxase.gff	0
grep_NZ_CP070974.1.relaxase.gff	3021
grep_NZ_CP076857.1.relaxase.gff	2995
grep_NZ_CP076858.1.relaxase.gff	2146
grep_NZ_CP079864.1.relaxase.gff	0
grep_NZ_CP079866.1.relaxase.gff	3202
grep_NZ_CP079867.1.relaxase.gff	2998
grep_NZ_CP079868.1.relaxase.gff	0
grep_NZ_CP079870.1.relaxase.gff	2998
grep_NZ_CP079871.1.relaxase.gff	0
grep_NZ_CP079872.1.relaxase.gff	0
grep_NZ_CP079873.1.relaxase.gff	2067
grep_NZ_CP079874.1.relaxase.gff	0
grep_NZ_CP079875.1.relaxase.gff	0
grep_NZ_CP079876.1.relaxase.gff	0
grep_NZ_CP080334.1.relaxase.gff	1919
grep_NZ_CP080335.1.relaxase.gff	1921
grep_NZ_CP081005.1.relaxase.gff	3009
grep_NZ_CP081674.1.relaxase.gff	3450
grep_NZ_CP081675.1.relaxase.gff	3180
grep_NZ_CP081676.1.relaxase.gff	2853
grep_NZ_CP083742.1.relaxase.gff	0
grep_NZ_CP083743.1.relaxase.gff	0
grep_NZ_CP083994.1.relaxase.gff	2987
grep_NZ_CP083995.1.relaxase.gff	2149
grep_NZ_CP083997.1.relaxase.gff	1909
grep_NZ_CP083999.1.relaxase.gff	0
grep_NZ_CP084365.1.relaxase.gff	0
grep_NZ_CP084366.1.relaxase.gff	3914
grep_NZ_CP084587.1.relaxase.gff	0
grep_NZ_CP084588.1.relaxase.gff	2985
grep_NZ_CP084589.1.relaxase.gff	3844
grep_NZ_CP084590.1.relaxase.gff	1901
grep_NZ_CP084591.1.relaxase.gff	1903
grep_NZ_CP084593.1.relaxase.gff	2988
grep_NZ_CP084594.1.relaxase.gff	1901
grep_NZ_CP084595.1.relaxase.gff	1929
grep_NZ_CP084596.1.relaxase.gff	1901
grep_NZ_CP084597.1.relaxase.gff	1923
grep_NZ_CP085195.1.relaxase.gff	1906
grep_NZ_CP085196.1.relaxase.gff	1909
grep_NZ_CP085201.1.relaxase.gff	0
grep_NZ_CP085281.1.relaxase.gff	0
grep_NZ_CP085920.1.relaxase.gff	2068
grep_NZ_CP085946.1.relaxase.gff	3013
grep_NZ_CP089217.1.relaxase.gff	0
grep_NZ_CP089219.1.relaxase.gff	0
grep_NZ_CP089232.1.relaxase.gff	2987
grep_NZ_CP092363.2.relaxase.gff	2986
grep_NZ_CP092366.2.relaxase.gff	625
grep_NZ_CP092424.2.relaxase.gff	3001
grep_NZ_CP092425.2.relaxase.gff	1896
grep_NZ_CP092426.2.relaxase.gff	1906
grep_NZ_CP092428.2.relaxase.gff	3009
grep_NZ_CP092982.1.relaxase.gff	3002
grep_NZ_CP097321.1.relaxase.gff	0
grep_NZ_CP103312.1.relaxase.gff	0
grep_NZ_CP103313.1.relaxase.gff	0
grep_NZ_CP103314.1.relaxase.gff	1919
grep_NZ_CP113530.1.relaxase.gff	1922
grep_NZ_CP118918.1.relaxase.gff	2998
grep_NZ_CP122995.1.relaxase.gff	3022
grep_NZ_CP122996.1.relaxase.gff	0
grep_NZ_CP122997.1.relaxase.gff	0
grep_NZ_CP122998.1.relaxase.gff	348
grep_NZ_CP122999.1.relaxase.gff	3060
grep_NZ_CP125779.1.relaxase.gff	825
grep_NZ_CP126902.1.relaxase.gff	0
grep_NZ_CP126903.1.relaxase.gff	1908
grep_NZ_CP129324.1.relaxase.gff	3005
grep_NZ_CP142114.1.relaxase.gff	2068
grep_NZ_CP142116.1.relaxase.gff	2068
grep_NZ_CP142118.1.relaxase.gff	2068
grep_NZ_CP142120.1.relaxase.gff	2068
grep_NZ_CP142712.1.relaxase.gff	0
grep_NZ_CP155056.1.relaxase.gff	2650
grep_NZ_CP155797.1.relaxase.gff	2099
grep_NZ_CP157316.1.relaxase.gff	2993
grep_NZ_CP157317.1.relaxase.gff	1888
grep_NZ_CP157318.1.relaxase.gff	3012
grep_NZ_CP162918.1.relaxase.gff	3010
grep_NZ_CP167795.1.relaxase.gff	1924
grep_NZ_CP167796.1.relaxase.gff	0
grep_NZ_CP167798.1.relaxase.gff	1924
grep_NZ_CP167799.1.relaxase.gff	0
grep_NZ_CP167801.1.relaxase.gff	1924
grep_NZ_CP167802.1.relaxase.gff	0
grep_NZ_CP167804.1.relaxase.gff	1924
grep_NZ_CP167805.1.relaxase.gff	0
grep_NZ_CP167807.1.relaxase.gff	1924
grep_NZ_CP167808.1.relaxase.gff	0
grep_NZ_CP167810.1.relaxase.gff	1924
grep_NZ_CP167811.1.relaxase.gff	0
grep_NZ_CP174281.1.relaxase.gff	1888
grep_NZ_CP174282.1.relaxase.gff	0
grep_NZ_HG917973.1.relaxase.gff	3004
grep_NZ_JAAILH010000123.1.relaxase.gff	2987
grep_NZ_JAAILH010000124.1.relaxase.gff	0
grep_NZ_JAAILH010000125.1.relaxase.gff	1895
grep_NZ_JAAILH010000126.1.relaxase.gff	0
grep_NZ_JAAILH010000127.1.relaxase.gff	0
grep_NZ_JAAILH010000128.1.relaxase.gff	2186
grep_NZ_JAAILH010000129.1.relaxase.gff	0
grep_NZ_JAAILH010000130.1.relaxase.gff	0
grep_NZ_JAHKNE020000003.1.relaxase.gff	0
grep_NZ_JAHKNE020000004.1.relaxase.gff	1905
grep_NZ_JAHKNE020000005.1.relaxase.gff	4880
grep_NZ_JAHKNE020000006.1.relaxase.gff	1900
grep_NZ_JBLXXK010000004.1.relaxase.gff	3019
grep_NZ_JBLXXK010000005.1.relaxase.gff	2996
grep_NZ_JF699753.1.relaxase.gff	0
grep_NZ_KR997898.1.relaxase.gff	2985
grep_NZ_KY349138.1.relaxase.gff	1967
grep_NZ_LT703506.1.relaxase.gff	0
grep_NZ_LT703507.1.relaxase.gff	2176
grep_NZ_LT703508.1.relaxase.gff	1901
grep_NZ_LT703509.1.relaxase.gff	1901
grep_NZ_LT703510.1.relaxase.gff	1994
grep_NZ_MDUB01000307.1.relaxase.gff	0
grep_NZ_MF600313.1.relaxase.gff	0
grep_NZ_MN587875.1.relaxase.gff	0
grep_NZ_NPKR01000012.1.relaxase.gff	1945
grep_NZ_NPKR01000020.1.relaxase.gff	1947
grep_NZ_OY726396.1.relaxase.gff	2123
grep_NZ_OY970457.1.relaxase.gff	3018
grep_NZ_OZ123584.1.relaxase.gff	2978
grep_NZ_OZ123585.1.relaxase.gff	2155
grep_NZ_OZ123587.1.relaxase.gff	2984
grep_NZ_OZ123588.1.relaxase.gff	2151
grep_pBA018a.relaxase.gff	0
grep_pBA018b.relaxase.gff	1946
grep_pBA018c.relaxase.gff	2146
grep_pBA059a.relaxase.gff	0
grep_pBA059b.relaxase.gff	2994
grep_pBA059c.relaxase.gff	2994
grep_pBA059d.relaxase.gff	1946
grep_pBA059e.relaxase.gff	1903
grep_pBA705a.relaxase.gff	0
grep_pBA705b.relaxase.gff	2990
grep_pBA705c.relaxase.gff	2100
grep_pBA705d.relaxase.gff	1923
grep_pPPE_S58a.relaxase.gff	0
grep_pPPE_S58b.relaxase.gff	2990
grep_pPPE_S58c.relaxase.gff	1918
grep_pS2a.relaxase.gff	2992
grep_pS2b.relaxase.gff	0
grep_pS2c.relaxase.gff	1920
